# Supplementary material for: Assessment of Dietary Adequacy and Quality in a Sample of Patients with Crohn’s Disease
Source: Nutrients. 2022 Dec 9;14(24):5254. doi: 10.3390/nu14245254 (PMC9780994; doi:10.3390/nu14245254)
Supplement: Supplementary file 1 [file nutrients-14-05254-s001.zip]

Archive with 1 entries (1 files):
- nutrients-2074333-supplementary.pdf
